# Supplementary material for: Comparative Analysis of Composite Mortality Prediction Scores in Intensive Care Burn Patients
Source: Int J Environ Res Public Health. 2022 Sep 28;19(19):12321. doi: 10.3390/ijerph191912321 (PMC9564531; doi:10.3390/ijerph191912321)
Supplement: Supplementary file 1 [file ijerph-19-12321-s001.zip]

Archive with 1 entries (1 files):
- ijerph-1917587-supplementary.pdf
